# Supplementary material for: Chromatin unfolding via loops can drive clustered transposon insertion
Source: Biophys J. 2025 Apr 4;124(22):3908–22. doi: 10.1016/j.bpj.2025.03.038 (PMC12709442; doi:10.1016/j.bpj.2025.03.038)
Supplement: Table S1. TRX, overlap, and cluster analysis results [file mmc2.csv]

repName	repClass	repFamily	Age index	Mean TRX	Mean overlap open chr.	Mean fraction in clusters
MARNA	DNA	TcMar-Mariner	0	16.522096073365486	0.026611622716202654	0.3354538668843537
Charlie11	DNA	hAT-Charlie	1	15.86608828859015
L1MEd	LINE	L1	2	15.679691194259398	0.022691092719529876	0.8053106880475805
L3	LINE	CR1	3	17.600551223542986	0.08329133592217575	0.5694502829040883
L1ME4a	LINE	L1	5	14.715010038007083	0.058775165889498694	0.6802815788911851
L4	LINE	RTE	6	16.519027596265268	0.04194818987842901	0.4723274200527361
Tigger8	DNA	TcMar-Tigger	7	16.02262133475907	0.013888888888888888	0.42643146971184676
L1MEe	LINE	L1	8	14.621537063112948	0.022055299769294913	0.899407930178042
HAL1	LINE	L1	9	16.271536883733273	0.03323515942648707	0.8147911684147913
HAL1b	LINE	L1	10	15.085618806061849	0.02213329929047104	0.5728496700930955
L2	LINE	L2	11	18.33732038551667	0.08160505123951899	0.5709868485459566
Charlie7	DNA	hAT-Charlie	12	15.306366638361576	0.01910930754341584	0.7424412790279596
MIR3	SINE	MIR	13	18.73314586415337	0.23450607754902855	0.5961720290074662
MIRb	SINE	MIR	14	17.871177305608725	0.22223115762644358	0.8220597014026616
MER113	DNA	hAT-Charlie	15	15.717058950936172	0.04997003036033424	0.47390548193446663
Kanga2_a	DNA	TcMar-Tc2	16	15.311676864322736	0.00776259559154296	0.7038537931452551
L1ME3B	LINE	L1	17	15.746510449164925	0.029822061650081316	0.7680808906497151
MER102b	DNA	hAT-Charlie	20	18.62269790545327	0.06773145458124831	0.2362411903296228
Charlie8	DNA	hAT-Charlie	21	17.45866944992587	0.04171489352940966	0.33132775541305615
Charlie2b	DNA	hAT-Charlie	22	15.022244785212456	0.030753744487075192	0.7981098230825441
L1M5	LINE	L1	23	15.051418468438632	0.05332593616635295	0.7006849882194987
Zaphod2	DNA	hAT-Tip100	24	16.795962158393245	0.0	0.46699449313678726
Charlie2a	DNA	hAT-Charlie	25	15.979839324176474	0.02054673721340388	0.6293434274579021
L1MC4a	LINE	L1	26	15.633593027993488	0.041602337506749174	0.7390264256732066
MLT1K	LTR	ERVL-MaLR	27	19.14856160271481	0.07682451433961121	0.5048536102127126
MLT1L	LTR	ERVL-MaLR	28	18.55229388105701	0.045675072025117947	0.5265785661837669
Charlie9	DNA	hAT-Charlie	29	15.977854113313084	0.0625	0.230207260466781
MER20B	DNA	hAT-Charlie	30	17.40348817214512	0.06321570626262217	0.5874031328226436
MIR	SINE	MIR	31	17.41297433219449	0.19067187337261685	0.7629576057085442
MLT1J	LTR	ERVL-MaLR	33	18.576241737462293	0.05359387707815793	0.49008653307456873
BLACKJACK	DNA	hAT-Blackjack	34	15.519465393781914	0.03361626523749909	0.7133677680096902
MER112	DNA	hAT-Charlie	35	15.66226211374569	0.03148092457633028	0.32858751090740557
MER102a	DNA	hAT-Charlie	36	18.589704865288567	0.05353195008767764	0.25512682778298607
Kanga1	DNA	TcMar-Tc2	37	15.777006354255594	0.0	0.4503210543214363
Arthur1	DNA	hAT-Tip100	38	15.504456737281672	0.04080058414541295	0.7102911221080014
Zaphod	DNA	hAT-Tip100	39	15.663559672546665	0.03402096645323723	0.8186502076104193
L1MC4	LINE	L1	41	15.898185613365916	0.03370560653052356	0.7924782958469846
L1MC5	LINE	L1	42	15.82208362695551	0.04152289751460025	0.6791241991322416
L1ME3A	LINE	L1	43	16.05636138732808	0.02859594802786055	0.7209895881255798
Charlie6	DNA	hAT-Charlie	45	15.889345680133752
L1MEb	LINE	L1	46	16.11587998602364	0.009956195701568821	0.7818479296951248
L1ME3	LINE	L1	48	16.08092417214484	0.02657090834696587	0.7317819707830534
L1MDa	LINE	L1	49	16.169585217104395	0.029174509452460178	0.8979406104666813
L1MEc	LINE	L1	50	15.63562084244599	0.025726392093296132	0.8949809587908539
L1MCc	LINE	L1	51	16.80220469949151	0.016915309091038055	0.8615206366801583
L1MEa	LINE	L1	52	16.085885406829046	0.0	0.6759077105954996
Charlie4	DNA	hAT-Charlie	53	15.413867794372342
L1ME2	LINE	L1	54	15.655362581349392	0.026482401576408354	0.7916476638954589
MER63D	DNA	hAT-Blackjack	55	16.410641573295173	0.023995535714285712	0.47014508371246067
Charlie4a	DNA	hAT-Charlie	56	15.727847342876588	0.05682231645699518	0.5779528949925213
MER46C	DNA	TcMar-Tigger	57	16.691187566685002	0.029466752811821907	0.34791001302803537
MER91B	DNA	hAT-Tip100	58	19.02234920804356	0.10006184291898577	0.24466095921426567
L1M	LINE	L1	59	15.123272881200592		0.2339037575310183
L1MDb	LINE	L1	60	17.117186537371488	0.02102564102564102	0.7787102512496225
LTR33	LTR	ERVL	61	20.302726870808065	0.030899829155214026	0.4709183463002178
MLT1J2	LTR	ERVL-MaLR	62	19.108279928245857	0.041287378860135816	0.437143120612874
L1ME1	LINE	L1	64	15.721932502744837	0.025679149479198297	0.8180221957148888
MLT1I	LTR	ERVL-MaLR	65	18.81027053247526	0.03587136032420357	0.41957873049121397
L1M4b	LINE	L1	66	15.60132199811126	0.03703251611718812	0.8819720817943539
MER31-int	LTR	ERV1	67	15.752637215343343	0.02753671317340721	0.8753835895920459
Charlie1a	DNA	hAT-Charlie	68	15.492029577192282	0.01948133370845995	0.7551084521846093
FordPrefect_a	DNA	hAT-Tip100	69	21.43959632235826		0.36180945708355916
MER97c	DNA	hAT-Tip100	71	15.364025585543509
L1MCa	LINE	L1	72	15.70069008808465	0.021218453791903097	0.8787569842032272
MER115	DNA	hAT-Tip100	73	20.53747369104832	0.03424992297461297	0.5434683244552178
MLT1H-int	LTR	ERVL-MaLR	74	17.400321873433487	0.014814814814814815	0.6207954206858236
LTR37B	LTR	ERV1	76	15.244464956765643	0.030625338525235326	0.5757830616643628
L1MCb	LINE	L1	77	16.376396386230336	0.0133162367413276	0.8399388367733759
L1M4	LINE	L1	79	15.465436266857008	0.031052882683344128	0.7490476008373281
MLT1J1	LTR	ERVL-MaLR	80	18.910531676813346	0.035761145480862205	0.4140493944398337
LTR33A	LTR	ERVL	81	19.33475467906616	0.028816297030951312	0.37964688054174905
L1M4c	LINE	L1	82	15.510407680774891	0.027271377626050287	0.9071771135634678
Charlie10	DNA	hAT-Charlie	83	16.230200291134352	0.011142857142857144	0.5119474400116446
MER117	DNA	hAT-Charlie	84	19.84672062932707	0.12428283776146104	0.15200807377812658
Cheshire	DNA	hAT-Charlie	85	16.324951961475037	0.03354341736694678	0.6246202582161979
LTR16C	LTR	ERVL	87	20.23945612585608	0.046898170342757346	0.4231716410154349
L1MC	LINE	L1	88	15.4677133487547	0.026398708863191584	0.4174035345727548
MER5B	DNA	hAT-Charlie	89	19.06207043326286	0.08142551649254362	0.3993138483494305
LTR16A1	LTR	ERVL	90	20.7268537533075	0.03324224617493991	0.367940251053051
LTR50	LTR	ERVL	91	18.80491995742406	0.07652867098157891	0.5905492305465543
MLT1H	LTR	ERVL-MaLR	92	19.38356897761724	0.03420730764173876	0.5015031307550533
FordPrefect	DNA	hAT-Tip100	93	19.229459839906323	0.0196078431372549	0.6791014435918814
Charlie1b	DNA	hAT-Charlie	95	15.513076478566877	0.03493077222488781	0.499840088356369
MER5A	DNA	hAT-Charlie	96	19.39964117133541	0.10344191036595878	0.4117592952313758
MLT1G	LTR	ERVL-MaLR	97	19.43133516149372	0.026161445098233815	0.515034710360786
MLT1H2	LTR	ERVL-MaLR	98	19.332121590127773	0.021048590552571654	0.4835227809858384
MER5C	DNA	hAT-Charlie	99	15.180787619670584	0.035131535131535135	0.3583680280528975
LTR16A	LTR	ERVL	100	20.72259228685236	0.04149629240136051	0.36844336493691154
L1MD	LINE	L1	101	14.973251426398736	0.022981790068253752	0.552599919880322
MER91A	DNA	hAT-Tip100	102	21.47352256608068	0.09320175438596491	0.19926892083070602
MLT1H1	LTR	ERVL-MaLR	103	19.198474519031723	0.030042727686411808	0.5103270398123456
MER91C	DNA	hAT-Tip100	104	21.031114122399597		0.05583210055994401
MER58D	DNA	hAT-Charlie	105	16.525611086208453	0.0	0.22459862494978058
LTR37A	LTR	ERV1	106	15.394645744421332	0.023974616443249327	0.5019525093467176
MER57A-int	LTR	ERV1	107	16.166693132432236	0.03324331898718444	0.8874994369096542
MADE2	DNA	TcMar-Mariner	108	16.119506037032746		0.07643512118969473
MER97a	DNA	hAT-Tip100	109	15.38159255754848		0.6726661545331623
Charlie1	DNA	hAT-Charlie	110	16.057848572536628	0.02663393705060372	0.5359309375014759
MER94	DNA	hAT-Blackjack	111	17.907626711512776	0.028694839749231586	0.12578111986383836
MLT2F	LTR	ERVL	112	19.291981874792334	0.022556453999332066	0.47335046122072766
MER5A1	DNA	hAT-Charlie	113	19.41807680574668	0.07275427611209438	0.2991722219100459
MLT1G1	LTR	ERVL-MaLR	114	19.3909232408303	0.025050534855439264	0.4743258201790523
MER119	DNA	hAT-Charlie	115	17.02192049977409	0.04735720419930946	0.6524876327262642
MER97b	DNA	hAT-Tip100	116	14.934095100243647
MER63C	DNA	hAT-Blackjack	117	15.463014164449136	0.0336120492854239	0.664368033169914
MER3	DNA	hAT-Charlie	118	16.993603596761886	0.025982548072020543	0.3814820251730096
MER63B	DNA	hAT-Blackjack	119	17.616321954082682	0.047084883926989195	0.336766467051261
Charlie5	DNA	hAT-Charlie	120	14.421273293856766	0.030634718932630308	0.7207039158232501
L1MD2	LINE	L1	121	16.30122919628572	0.035709923050375174	0.7557484664367027
MER33	DNA	hAT-Charlie	122	15.127414278799774	0.038084478727084946	0.5108169496922831
LTR16B	LTR	ERVL	123	20.102241465078563	0.022727272727272728	0.2502327139082141
MER45R	DNA	hAT-Tip100	124	18.31478720519453		0.41985962883051325
MLT1F1	LTR	ERVL-MaLR	125	18.713398015173773	0.0320546727541657	0.5122601550140424
MER45C	DNA	hAT-Tip100	128	21.03517557539075	0.02637844611528822	0.7163857679105504
L1MD1	LINE	L1	129	15.92482453865052	0.02062393200995726	0.8433988767226459
MLT1F	LTR	ERVL-MaLR	130	19.33764432772121	0.04943016603075757	0.4901070148367375
L1MD3	LINE	L1	131	15.866641776116184	0.01357757740524494	0.5606160879783721
L1MC3	LINE	L1	132	16.052239583905852	0.032507094701645964	0.7857662006903826
LTR41	LTR	ERVL	133	18.44085734225346	0.11529937307884604	0.6676497206954088
MER106A	DNA	hAT-Charlie	134	17.272828492732632		0.23299491281275594
MER63A	DNA	hAT-Blackjack	135	19.151561976069083	0.05705670963023904	0.13568645565737447
MER58C	DNA	hAT-Charlie	136	17.022613956341694	0.016962005108556832	0.2821283813487948
MLT1F2	LTR	ERVL-MaLR	137	19.1181654409682	0.03944036128548075	0.436555806249934
MER96B	DNA	hAT	138	16.324715421526477	0.05767318174438918	0.459303923061278
MER58B	DNA	hAT-Charlie	139	17.153606122620307	0.04742155843866633	0.3744577387496915
Tigger6a	DNA	TcMar-Tigger	140	16.315008464932117	0.010101010101010102	0.6674379668670334
Tigger6b	DNA	TcMar-Tigger	142	16.11725117312591		0.48430744092508804
L1MB7	LINE	L1	143	16.075274968025226	0.0389600884937431	0.7600133952004818
MER45B	DNA	hAT-Tip100	144	17.29757831992809	0.021748586859452478	0.6763814770617023
MER106B	DNA	hAT-Charlie	145	16.358647281514	0.0	0.3122794819758073
MLT1F-int	LTR	ERVL-MaLR	146	17.499120580753885	0.0	0.5450897916025446
LTR40a	LTR	ERVL	147	18.16037402073551	0.03401457958487136	0.403307133675827
MER58A	DNA	hAT-Charlie	148	18.05461784086696	0.0599814618488422	0.2553937903001694
LTR40b	LTR	ERVL	149	18.3795526029224	0.021780303030303032	0.38783299428952267
MLT1E3	LTR	ERVL-MaLR	150	18.48722166943282	0.02944881694881695	0.4530547571697429
MLT1E1A	LTR	ERVL-MaLR	151	18.841091704408026	0.021433331863231347	0.56701704433174
MER20	DNA	hAT-Charlie	152	20.56851471760824	0.11772251431028365	0.2824382024119174
MLT1E	LTR	ERVL-MaLR	153	18.677574937689236	0.010025062656641603	0.5397807126027602
L1MB8	LINE	L1	154	16.01836371103413	0.03426810649829972	0.7127885120127455
ORSL	DNA	hAT-Tip100	155	16.8539781052626	0.05362327066872521	0.4155011497975251
MLT1E1	LTR	ERVL-MaLR	156	18.71712828011888	0.01182695300342359	0.5283110373462515
MER81	DNA	hAT-Blackjack	157	20.69680049517656	0.06072146807440926	0.12175474694972621
MER53	DNA	hAT	158	15.160037355737066	0.03799653656525134	0.36000815714853734
MER96	DNA	hAT	159	21.13394326076209		0.14997508762821812
MER45A	DNA	hAT-Tip100	160	19.60557556138429	0.05120303664634441	0.22851376823497005
L1MC2	LINE	L1	161	15.833379599737889	0.015682071427755715	0.723951186564311
MER68	LTR	ERVL	162	19.37765299808533	0.006666666666666666	0.3872886934772159
L1MB4	LINE	L1	163	15.900688294928996	0.029288003719962926	0.6729490349051432
LTR52	LTR	ERVL	164	19.40444554494637	0.007692307692307693	0.4063145970289094
MLT1E2	LTR	ERVL-MaLR	165	18.513075921043303	0.038780478785218384	0.4637363330868944
MLT1D	LTR	ERVL-MaLR	166	18.63731241283889	0.04973473631725023	0.5313820597207656
L1MB5	LINE	L1	167	16.714143746726894	0.035598109395012616	0.7113299229807173
MER92B	LTR	ERV1	168	18.00768129021264	0.02056612118531623	0.5627609717491006
MLT2C1	LTR	ERVL	169	17.77139115262342	0.014941092888227274	0.5114605374032571
MER77	LTR	ERVL	170	19.500235026446703	0.06856969401726434	0.4181850244600856
MER82	DNA	TcMar-Tigger	171	17.156202463599037	0.026468734294872058	0.6488048800071349
MER89	LTR	ERV1	172	19.205837663219803	0.0033333333333333335	0.5275060928358993
L1MC1	LINE	L1	173	16.63683138423228	0.01706496948861197	0.7021966748668038
MLT1C	LTR	ERVL-MaLR	174	19.08106748225944	0.06096614053449767	0.5410751830649606
MER67D	LTR	ERV1	175	17.08834678315644	0.008547008547008548	0.4489807312707707
L1MB3	LINE	L1	176	16.59077125996524	0.03998209045045196	0.6874548385651338
MER67C	LTR	ERV1	177	16.37905157291203	0.021054758810606766	0.6529937096183843
L1MB2	LINE	L1	178	15.787314218292204	0.0227221537052823	0.6919529963731361
L1M3c	LINE	L1	179	16.73264185108384	0.021728883861236805	0.7935039143912739
L1M3e	LINE	L1	180	18.410707555788463	0.02857142857142857	0.7287951514705057
MER74A	LTR	ERVL	182	19.978504047729924	0.036201645576645576	0.4185044141145112
MLT2D	LTR	ERVL	183	18.04925724816508	0.017943825148642605	0.6140968936817178
L1M3	LINE	L1	184	15.694595513328531	0.01398848128713715	0.5986135953601789
MLT2C2	LTR	ERVL	185	17.739123524706816	0.018386561355311352	0.5525831522808876
MLT1B	LTR	ERVL-MaLR	186	18.798363275242323	0.04668496659511784	0.5071704566640622
MER31B	LTR	ERV1	187	18.344546112870745	0.020472582972582972	0.38636313187722804
L1MA9	LINE	L1	188	15.695026791802489	0.012648603469676657	0.7313495191536142
MER74B	LTR	ERVL	189	19.52335083407132	0.029166666666666664	0.42001247167191347
L1MA10	LINE	L1	190	15.703269757224218	0.009293937445032876	0.46968510334802877
L1MB1	LINE	L1	191	15.922147607544272	0.01193680473724305	0.7303695246607493
L1M2	LINE	L1	192	16.110155353461455	0.015606311539739572	0.6479759186370908
LTR49-int	LTR	ERV1	193	16.12460233807306	0.0322381612134487	0.9103916995220634
MLT2B4	LTR	ERVL	194	18.50616627679611	0.022195780243962345	0.6239723240287176
L1MA8	LINE	L1	195	15.435400984604332	0.017640881150622807	0.6438360626362762
MLT2B1	LTR	ERVL	196	18.271135731256905	0.011879000182392647	0.583015485605451
MER21C	LTR	ERVL	197	19.081061467980074	0.030853396199145535	0.6097094315431991
MER4B-int	LTR	ERV1	198	16.621874343987194	0.013063325563325562	0.8213071918222102
MLT1A	LTR	ERVL-MaLR	199	19.193081915285	0.01842407189285635	0.42144415163394167
MER34	LTR	ERV1	200	17.197755030363147	0.027499999999999997	0.4963075403569158
MER31A	LTR	ERV1	201	18.71741022367282	0.03645428645428645	0.39582673467024104
MER34B	LTR	ERV1	202	17.084114523182475	0.03311965811965812	0.5939063829943545
MER34C_	LTR	ERV1	203	16.637048473268482	0.0	0.44861309169860814
MLT1A0	LTR	ERVL-MaLR	204	19.073258766515483	0.03970372558633422	0.4487898920232702
L1MA7	LINE	L1	205	15.528705958497756	0.017429651449702033	0.6129198139935785
MER39	LTR	ERV1	206	18.030274954736058	0.0200592872841533	0.6046917862217891
MLT1A0-int	LTR	ERVL-MaLR	207	18.128663105691352	0.02124958374958375	0.6967568870203134
MLT2B2	LTR	ERVL	208	18.4730883702725	0.009099604365027608	0.5139959372005081
L1M1	LINE	L1	210	16.656817502000287	0.04719221071158233	0.7323953853870286
L1M3b	LINE	L1	211	17.46351789347519	0.013888888888888888	0.7824050448078456
MER44C	DNA	TcMar-Tigger	212	17.760069648907333	0.07601495726495726	0.4383484394150777
L1MA6	LINE	L1	213	15.906790531129683	0.011973399008666213	0.6733570765947817
MSTD-int	LTR	ERVL-MaLR	214	18.48444515119732
MLT1A1	LTR	ERVL-MaLR	215	18.747146304029428	0.020748207174707357	0.4199243863163414
MER44B	DNA	TcMar-Tigger	216	17.67521954849103	0.05994850730898651	0.5972285706613059
MER44A	DNA	TcMar-Tigger	217	16.06529101445288	0.018375365497076024	0.3720326532884862
Tigger7	DNA	TcMar-Tigger	218	17.653300939095704	0.06391676962798437	0.7007191480961061
MER44D	DNA	TcMar-Tigger	219	17.26481949818817	0.08912655971479501	0.46214175660512824
LTR48	LTR	ERV1	220	18.006037526457096	0.0058823529411764705	0.5257752675344295
MER21B	LTR	ERVL	221	19.405113319602005	0.02788723420095297	0.5542471150824898
MSTD	LTR	ERVL-MaLR	222	18.666519805847404	0.018272235956480313	0.43345232650084714
MER2	DNA	TcMar-Tigger	225	16.96207829685048	0.023731736270245517	0.44382688578344615
Ricksha	DNA	MuDR	226	16.589804624949434
MER2B	DNA	TcMar-Tigger	227	18.544356917016707	0.019632414369256473	0.3023621770384084
Tigger3b	DNA	TcMar-Tigger	228	15.99073158584697	0.018047711714264964	0.7891312323604127
Tigger5	DNA	TcMar-Tigger	229	16.816743809086216	0.00936607252396726	0.6005109431902131
MER6C	DNA	TcMar-Tigger	231	15.504726117171524
Tigger1	DNA	TcMar-Tigger	233	16.86218527919725	0.017358784326049988	0.8607154216757522
L1MA5	LINE	L1	234	15.870845779033036	0.017213330479308214	0.6625308230510147
MSTC	LTR	ERVL-MaLR	236	18.496166080244297	0.016671729829624567	0.4521872816784644
LTR54	LTR	ERV1	237	16.619079374823325	0.02586908041453496	0.5207622884993475
MER6	DNA	TcMar-Tigger	239	17.529543524574596	0.006993006993006993	0.6454757546880245
MER6A	DNA	TcMar-Tigger	240	17.66965436080026	0.014743589743589745	0.5153090672358782
LTR48B	LTR	ERV1	241	18.600793461097403	0.0	0.3999600318204591
Tigger2	DNA	TcMar-Tigger	243	16.914864438092135	0.023018207282913167	0.5943578392989342
Tigger2b_Pri	DNA	TcMar-Tigger	245	16.588551209459535	0.006802721088435374	0.43807893426134825
MER65A	LTR	ERV1	246	17.145400975413487	0.03110410830999066	0.5654283390303089
L1M3f	LINE	L1	247	16.891281869130978	0.06636072261072262	0.8346483283410793
L1MA4	LINE	L1	248	15.817426903656084	0.020230702254296237	0.6357910761415342
Tigger2a	DNA	TcMar-Tigger	249	17.135780298461885	0.011858252072758927	0.4019516546813126
L1MA4A	LINE	L1	250	16.29384832738429	0.013979130487980532	0.7172184515216528
HSMAR2	DNA	TcMar-Mariner	251	16.330627948030255	0.014098015316458514	0.7317900501630814
LTR49	LTR	ERV1	252	17.88475380787232	0.010989010989010988	0.5653021004946445
MSTB2	LTR	ERVL-MaLR	253	19.05558180773423	0.011145510835913312	0.32955311193952325
PRIMA4-int	LTR	ERV1	254	17.872999908573863	0.15714285714285714	0.5516440518812434
L1MA5A	LINE	L1	255	15.739912120100392	0.004918193569509359	0.5788356797791213
MER8	DNA	TcMar-Tigger	256	19.530548547597792	0.009523809523809523	0.19610538071501074
LTR23	LTR	ERV1	257	17.31047674949422	0.09086944801230516	0.5128073544942348
LTR26	LTR	ERV1	258	18.806353971474877	0.05416666666666667	0.4862128203852027
L1PB4	LINE	L1	259	16.842683784114154	0.016127058587375762	0.5214157488528262
MER39B	LTR	ERV1	260	18.52092362817652	0.03940684179654768	0.5882701899485621
L1PA17	LINE	L1	261	17.508997988451263	0.01722956258392783	0.5264893530567468
LTR39	LTR	ERV1	262	18.83836681847212	0.030590092473316156	0.6938067412265625
LTR47A	LTR	ERVL	263	19.20175061342001	0.027777777777777776	0.3997093514230265
MER4D	LTR	ERV1	264	17.834706905680328	0.03224431818181818	0.626591023345189
MER49	LTR	ERV1	266	18.058913944974115	0.028366596638655463	0.6054705535171621
MSTB1	LTR	ERVL-MaLR	267	19.5333155912686	0.027171088947874858	0.38647971139140547
MER72	LTR	ERV1	268	19.297595918080987	0.012820512820512822	0.5073699381344248
L1PA15-16	LINE	L1	269	17.57200567881177	0.08773330747115912	0.8112826429145322
L1MA3	LINE	L1	270	16.200083900953555	0.016516011125735582	0.6881194127521463
L1PA16	LINE	L1	271	17.44553575421668	0.01929798176938154	0.6078205719957112
FAM	SINE	Alu	272	20.677914797145	0.04813011063011062	0.09439154013455525
L1PB3	LINE	L1	273	16.95282621409516	0.019772256728778467	0.61710608715733
L1PA15	LINE	L1	274	17.296329379512038	0.019434129796933118	0.5999755108580441
MSTB-int	LTR	ERVL-MaLR	275	19.21634509261414	0.0078125	0.5427738487214838
MER4C	LTR	ERV1	276	17.541648371524502	0.019602537984890925	0.49974497680800667
MER4D1	LTR	ERV1	277	18.006883701583256	0.02408381092591619	0.6204040638013176
MER21A	LTR	ERVL	278	19.70573264115076	0.04499467819460331	0.7292326316912067
L1MA2	LINE	L1	279	16.426059246516616	0.015080553620098113	0.6343741919648326
LTR32	LTR	ERVL	280	20.52898801609104	0.030404027871769806	0.626707267877622
L1MA1	LINE	L1	282	16.649746001943143	0.0011120673816131747	0.5517860350587026
MSTB	LTR	ERVL-MaLR	283	19.861284548551087	0.01583891361935661	0.446832925557267
L1PA13	LINE	L1	284	17.653620019417428	0.021035767864114832	0.5033506443098765
LTR8A	LTR	ERV1	285	18.733435156660303	0.08221421853253627	0.5568872329554647
MER30B	DNA	hAT-Charlie	287	18.677771026128063		0.11754328178813304
L1PA14	LINE	L1	288	17.40776942215523	0.0269098065534513	0.49397972549194924
L1PB2	LINE	L1	289	17.26805888805229	0.017045072230830745	0.5616603655678112
L1PREC2	LINE	L1	290	17.1420732053201	0.013893056708382378	0.5580529192207522
L1P5	LINE	L1	291	16.4218816978545		0.3078528349545584
L1P	LINE	L1	292	16.26010414941953
L1P4	LINE	L1	293	16.18742380289225	0.008638620386307557	0.5060506137262465
LOR1a	LTR	ERV1	294	18.738227909247783	0.0	0.38073362149397694
L1PBa	LINE	L1	296	18.206107574827453	0.031412984389552465	0.7922676609962368
L1PBa1	LINE	L1	297	19.55406548714543	0.07692307692307693	0.5699465826214408
MSTA-int	LTR	ERVL-MaLR	298	19.457701354453206	0.011107634543178974	0.5281748621852518
Charlie3	DNA	hAT-Charlie	299	19.54876118957236
MLT2B3	LTR	ERVL	300	19.20008150897027	0.015545611276734062	0.5279282066344315
MER4A	LTR	ERV1	301	18.07158659184689	0.027078005115089517	0.5440918193513651
MER6B	DNA	TcMar-Tigger	302	15.829010599384782		0.17010889480452254
LOR1b	LTR	ERV1	303	18.3688697249249	0.02745098039215686	0.3946372241736914
MER41B	LTR	ERV1	304	18.530056552535022	0.06456737394814989	0.4893289436800661
AluJo	SINE	Alu	305	21.001749264117787	0.21052214397517935	0.5598249468965575
L1PA12	LINE	L1	306	18.5171072104606	0.01071067988972826	0.5142854205141347
FLAM_A	SINE	Alu	307	20.568176058806404	0.1489303150260004	0.1865379718303671
MER4B	LTR	ERV1	308	18.51849420224503	0.04512334232876939	0.48639758218101553
MER107	DNA	DNA	309	18.76299391144715		0.2243699941777691
MER50	LTR	ERV1	310	19.67633108508886	0.02800193469849137	0.6051309601689262
MSTA	LTR	ERVL-MaLR	311	19.680499795161637	0.01705058898194389	0.5263389548455009
MER66B	LTR	ERV1	312	20.99304768910944	0.05004329004329004	0.301893967510361
MER75	DNA	PiggyBac	313	16.303154410252006		0.3361418779699884
MER1A	DNA	hAT-Charlie	314	20.40685825147807	0.020201518363283072	0.2216743139109383
HSMAR1	DNA	TcMar-Mariner	315	17.246960972659547	0.0	0.49700469790488216
L1PA11	LINE	L1	316	18.36907440145197	0.01756582842426216	0.47370855257796646
L1PB1	LINE	L1	317	17.70723515602221	0.01610254805041456	0.7360567336402022
L1PB	LINE	L1	318	16.189709281210277	0.011718459680416201	0.48984688158042056
THE1D-int	LTR	ERVL-MaLR	319	19.779626687170943	0.013168825222396652	0.3822947227902997
Charlie12	DNA	hAT-Charlie	320	16.492465919998317
MER4E1	LTR	ERV1	321	18.0771493618024	0.03679653679653679	0.5368823632768749
L1PA10	LINE	L1	322	18.578651503727063	0.020473784313821203	0.46717841237275076
LTR8	LTR	ERV1	324	18.74780452839856	0.08548700131333409	0.5166359892440454
MER30	DNA	hAT-Charlie	326	18.73490545736248	0.026763550147170842	0.2708620726648786
MER1B	DNA	hAT-Charlie	327	22.02714149094626	0.03901641037841755	0.19300965295257297
AluJb	SINE	Alu	328	21.072594948519143	0.2177281388762493	0.7696059048782216
FLAM_C	SINE	Alu	329	20.556177049461866	0.192376240198374	0.3289750106869393
THE1D	LTR	ERVL-MaLR	330	19.491984417576383	0.020044781269090515	0.4114656716625626
THE1C-int	LTR	ERVL-MaLR	331	19.92853489346053	0.003968253968253968	0.3326853274220515
MER50B	LTR	ERV1	332	19.655591507009927	0.0	0.4397678425862594
MER52A	LTR	ERV1	333	23.656932936521265	0.013390313390313388	0.3609417037066059
L1P3	LINE	L1	334	17.527699577118447	0.01212339320893276	0.3940430992917783
THE1C	LTR	ERVL-MaLR	335	19.6043906096799	0.008063904452544086	0.39125693905231784
THE1B-int	LTR	ERVL-MaLR	336	20.022261386364384	0.0061945155930118335	0.3431558989938511
MER41C	LTR	ERV1	337	17.821526631633695	0.04155844155844156	0.5405600889366332
LTR1D	LTR	ERV1	338	21.863801024534837	0.022727272727272728	0.22625706532889742
L1PA8A	LINE	L1	339	18.27588689796905	0.007127669627669628	0.5376445096466962
MER41A	LTR	ERV1	340	19.006533981319265	0.04221337229504198	0.47880590018592684
MLT2A2	LTR	ERVL	341	19.10414234500962	0.010553866804365517	0.32812595605158995
MER4A1	LTR	ERV1	342	19.07666491267943	0.04250051608399236	0.45014800593288545
LTR1B	LTR	ERV1	343	22.261815744002583	0.027777777777777776	0.24894190256008505
MLT-int	LTR	ERVL-MaLR	344	18.485139840171
MER51A	LTR	ERV1	345	19.356372517641127	0.0	0.3348704361083624
MER85	DNA	PiggyBac	346	18.222114116075478		0.05580641449186481
PABL_A	LTR	ERV1	347	18.249007603794936		0.3979590162134919
MLT2A1	LTR	ERVL	348	18.076700200552107	0.0072451895053028525	0.7110818129048759
THE1A-int	LTR	ERVL-MaLR	349	20.20905891290188	0.0	0.30580592401777773
THE1B	LTR	ERVL-MaLR	350	19.73422195902344	0.018708078856491415	0.4659982727386875
MADE1	DNA	TcMar-Mariner	351	16.748216104791307	0.02399421603163441	0.2028847863046783
LTR1	LTR	ERV1	353	22.72124135202729	0.01965323166303558	0.33621507994206523
LTR9	LTR	ERV1	354	19.06134322816292	0.0566379505658443	0.4249409628838874
MER61A	LTR	ERV1	355	21.37652098714714
MER51B	LTR	ERV1	356	18.81921073856933	0.0	0.3794785837256654
LTR9B	LTR	ERV1	357	19.67261281932622	0.07692307692307693	0.40619442221591556
THE1A	LTR	ERVL-MaLR	358	19.731721517281315	0.004596647243706067	0.5675390934865181
L1PA8	LINE	L1	359	18.782488429453785	0.017123380195519525	0.37104876051290053
L1PA7	LINE	L1	360	18.52559666630016	0.0121740109757189	0.457193322771561
L1P2	LINE	L1	361	18.408351779488605	0.007407407407407407	0.39837097112902065
AluSx	SINE	Alu	362	21.303045357270957	0.23344799271897254	0.749415294132786
LTR10C	LTR	ERV1	364	17.005043600609824	0.23076923076923078	0.3325037592694661
LTR12_	LTR	ERV1	367	20.391919672984443		0.22690477263357847
AluSc	SINE	Alu	368	21.569106383019385	0.15010606214934924	0.3032499574600754
AluSq	SINE	Alu	369	21.365991053114858	0.1850624867785434	0.24852446602389092
L1PA6	LINE	L1	372	18.202041988649786	0.012068821430831074	0.3532768723240446
LTR10F	LTR	ERV1	374	18.345120741758578
AluSg	SINE	Alu	375	21.648518025947663	0.19265831419131632	0.3785963459573569
LTR17	LTR	ERV1	378	21.133481465698377	0.04871794871794872	0.3400103763782458
AluSp	SINE	Alu	380	21.60637365894226	0.2189585380325913	0.4705779119553935
L1PA5	LINE	L1	381	18.546427216157696	0.022905542598699227	0.35107410856108956
L1P1	LINE	L1	382	17.685945040284814	0.002857142857142857	0.2107048263851654
MER11A	LTR	ERVK	385	18.655548744799752		0.18638113472275117
LTR7B	LTR	ERV1	386	20.283831312095607	0.014285714285714285	0.4821373256760716
LTR2	LTR	ERV1	387	20.19097863385758	0.042993848257006154	0.37211467270063187
LTR12	LTR	ERV1	389	19.93922565660778	0.0	0.21880119408931198
L1PA4	LINE	L1	390	18.465972733939044	0.020177974080517424	0.35039407208562073
MER11C	LTR	ERVK	391	19.13269409688401		0.09068505410122718
L1PA3	LINE	L1	392	18.172955162254027	0.016388183692876732	0.3794347334629244
LTR5_Hs	LTR	ERVK	393	20.09066159727169		0.17153337699004642
AluY	SINE	Alu	394	22.08504043606056	0.19454963293707853	0.6441940746835834
LTR12C	LTR	ERV1	395	23.431511355160552	0.024470899470899466	0.1452462907561297
MER11B	LTR	ERVK	396	19.04301002421304		0.10268668638075122
FRAM	SINE	Alu	397	20.89564692390204	0.10651153136839889	0.18710226083654125
AluYd8	SINE	Alu	398	21.87137920616144
L1HS	LINE	L1	399	18.61125889216189	0.0	0.2960928800429854
L1PA2	LINE	L1	400	18.23263712663519	0.01529409151405886	0.345672332722041
LTR7	LTR	ERV1	401	21.21707528719349	0.02598855704983781	0.6587820079224528
AluYg6	SINE	Alu	402	21.838312237791005		0.04527209412334714
AluYa5	SINE	Alu	403	22.650782145000782		0.02866246317281028
AluYb8	SINE	Alu	404	22.7802603923696		0.025359508618869424
